# Supplementary material for: Cyclofaulknamycin with the Rare Amino Acid D-capreomycidine Isolated from a Well-Characterized Streptomyces albus Strain
Source: Microorganisms. 2021 Jul 28;9(8):1609. doi: 10.3390/microorganisms9081609 (PMC8399532; doi:10.3390/microorganisms9081609)
Supplement: Supplementary file 1 [file microorganisms-09-01609-s001.zip]

Archive with 1 entries (1 files):
- microorganisms-1279128-supplementary.pdf
